# Supplementary material for: Objective demonstration and quantitation of musical learning in older adult novices across a 12-month online study
Source: PLoS One. 2025 Apr 7;20(4):e0320055. doi: 10.1371/journal.pone.0320055 (PMC11975106; doi:10.1371/journal.pone.0320055)
Supplement: S1 File — (ZIP) [file pone.0320055.s001.zip]

Archive with 4 entries (4 files):
- Arc3b.mid
- __MACOSX/._Arc3b.mid
- Arc3a.mid
- __MACOSX/._Arc3a.mid
